# Supplementary material for: Probing the Reaction Mechanisms of 3,5-Difluoro-2,4,6-Trinitroanisole (DFTNAN) through a Comparative Study with Trinitroanisole (TNAN)
Source: Materials (Basel). 2022 Mar 31;15(7):2568. doi: 10.3390/ma15072568 (PMC9000474; doi:10.3390/ma15072568)
Supplement: Supplementary file 1 [file materials-15-02568-s001.zip]

Archive with 1 entries (1 files):
- materials-1657714-supplementary.pdf
